# Supplementary material for: Specificities of Scanning Electron Microscopy and Histological Methods in Assessing Cell-Engineered Construct Effectiveness for the Recovery of Hyaline Cartilage
Source: Methods Protoc. 2021 Oct 27;4(4):77. doi: 10.3390/mps4040077 (PMC8628887; doi:10.3390/mps4040077)
Supplement: Supplementary file 1 [file mps-04-00077-s001.zip]

Archive with 1 entries (1 files):
- mps-1372088-SI.pdf
